# Supplementary material for: Ruscogenin Attenuates Ulcerative Colitis in Mice by Inhibiting Caspase-1-Dependent Pyroptosis via the TLR4/NF-κB Signaling Pathway
Source: Biomedicines. 2024 Apr 30;12(5):989. doi: 10.3390/biomedicines12050989 (PMC11117655; doi:10.3390/biomedicines12050989)
Supplement: Supplementary file 1 [file biomedicines-12-00989-s001.zip]

Archive with 1 entries (1 files):
- biomedicines-2924760-supplementary.pdf
